# Supplementary material for: Proportional Tumor Infiltration of T Cells via Circulation Duplicates the T Cell Receptor Repertoire in a Bilateral Tumor Mouse Model
Source: Front Immunol. 2021 Oct 25;12:744381. doi: 10.3389/fimmu.2021.744381 (PMC8573377; doi:10.3389/fimmu.2021.744381)
Supplement: Supplementary file 2 [file Table_1.xlsx]

## Sheet: antibodies used
	antigen	conjugate	company	clone
Tumor	CD4	BV510	BD	RM4-4
	CD8a	APC	BioLegend	53-6.7
	TCRβchain	APC-cy7	BioLegend	H57-597
	CD11b	PE	BioLegend	M1/70
	CD45R(B220)	PE	BioLegend	RA3-6B2
	NK1.1	PE	eBioscience	PK136
	TER119	PE	BioLegend	TER-119
dLN	CD4	PB	BioLegend	RM4-4
	CD8a	APC	BioLegend	53-6.7
	CD44	PerCP_Cy5.5	BioLegend	IM7
	TCRβchain	APCCy7	BioLegend	H57-597
	CD11b	Biotin	BioLegend	M1/70
	CD45R(B220)	Biotin	BioLegend	RA3-6B2
	NK1.1	Biotin	BioLegend	PK136
	Ly6G	Biotin	BioLegend	1A8
