# Supplementary material for: Proportional Tumor Infiltration of T Cells via Circulation Duplicates the T Cell Receptor Repertoire in a Bilateral Tumor Mouse Model
Source: Front Immunol. 2021 Oct 25;12:744381. doi: 10.3389/fimmu.2021.744381 (PMC8573377; doi:10.3389/fimmu.2021.744381)
Supplement: Supplementary file 3 [file Table_2.xlsx]

## Sheet: sup_repertoire_data
sample	mouse ID	Sorted cell counts	Coverage used	Downsampled reads	Number of clones	Read counts
day13_dLN_CD4_left_5	5	43929	6	263574	9609	258998
day13_dLN_CD4_left_6	6	56642	6	339852	15137	331710
day13_dLN_CD4_left_7	7	42438	6	254628	11588	248378
day13_dLN_CD4_left_8	8	36488	6	218928	10289	213736
day13_dLN_CD4_right_5	5	28223	6	169338	8325	164761
day13_dLN_CD4_right_6	6	48304	6	289824	13307	282938
day13_dLN_CD4_right_7	7	52434	6	314604	12374	309818
day13_dLN_CD4_right_8	8	52450	6	314700	13947	308119
day13_dLN_CD8_left_5	5	68228	6	409368	22073	374650
day13_dLN_CD8_left_6	6	77491	6	464946	25312	427757
day13_dLN_CD8_left_7	7	60642	6	363852	20243	333140
day13_dLN_CD8_left_8	8	65191	6	391146	20821	361745
day13_dLN_CD8_right_5	5	51440	6	308640	18396	277027
day13_dLN_CD8_right_6	6	68192	6	409152	23170	371730
day13_dLN_CD8_right_7	7	89083	6	534498	30275	486403
day13_dLN_CD8_right_8	8	82865	6	497190	26388	453000
day13_Tumor_CD4_left_5_split1	5	38298	6	229788	3922	228700
day13_Tumor_CD4_left_5_split2	5	56074	6	336444	5295	335118
day13_Tumor_CD4_left_6_split1	6	54475	6	326850	5524	325454
day13_Tumor_CD4_left_6_split2	6	79481	6	476886	7397	475147
day13_Tumor_CD4_left_7_split1	7	138433	6	830598	9116	828568
day13_Tumor_CD4_left_7_split2	7	139278	6	835668	10129	832634
day13_Tumor_CD4_left_8_split1	8	72125	6	432750	6906	431076
day13_Tumor_CD4_left_8_split2	8	89213	6	535278	8903	533155
day13_Tumor_CD4_right_5_split1	5	30706	6	184236	4044	182983
day13_Tumor_CD4_right_5_split2	5	21845	6	131070	3111	130084
day13_Tumor_CD4_right_6_split1	6	56125	6	336750	6054	335338
day13_Tumor_CD4_right_6_split2	6	60262	6	361572	7137	359487
day13_Tumor_CD4_right_7_split1	7	138848	6	833088	10229	830332
day13_Tumor_CD4_right_7_split2	7	133192	6	799152	10336	796134
day13_Tumor_CD4_right_8_split1	8	43597	6	261582	4851	260475
day13_Tumor_CD4_right_8_split2	8	150311	6	901866	8299	900921
day13_Tumor_CD8_left_5_split1	5	95591	6	573546	6479	561140
day13_Tumor_CD8_left_5_split2	5	118950	6	713700	8651	695631
day13_Tumor_CD8_left_6_split1	6	200362	6	1202172	9220	1183541
day13_Tumor_CD8_left_6_split2	6	252013	6	1512078	15791	1482222
day13_Tumor_CD8_left_7_split1	7	210937	6	1265622	25412	1222233
day13_Tumor_CD8_left_7_split2	7	241722	6	1450332	27245	1409963
day13_Tumor_CD8_left_8_split1	8	222679	6	1336074	11558	1318433
day13_Tumor_CD8_left_8_split2	8	235902	6	1415412	16807	1390559
day13_Tumor_CD8_right_5_split1	5	93709	6	562254	6609	547627
day13_Tumor_CD8_right_5_split2	5	67213	6	403278	4673	393243
day13_Tumor_CD8_right_6_split1	6	152989	6	917934	11198	895073
day13_Tumor_CD8_right_6_split2	6	128812	6	772872	9963	755518
day13_Tumor_CD8_right_7_split1	7	242538	6	1455228	29478	1409854
day13_Tumor_CD8_right_7_split2	7	210425	6	1262550	25808	1224739
day13_Tumor_CD8_right_8_split1	8	181910	6	1091460	6766	1079487
day13_Tumor_CD8_right_8_split2	8	339230	6	2035380	18845	2009998
Sorted cell counts; The number of CD8+ and CD4+ T cells sorted from each tumor and dLN.
Coverage used; Downsampling correction factor.
Downsampled reads; Sequencing reads of the sample normalized by downsampling.
※Downsampled reads = (Sorted cell counts) x (Coverage used)
